# Supplementary material for: Multi-omics analysis and experiments uncover the function of cancer stemness in ovarian cancer and establish a machine learning-based model for predicting immunotherapy responses
Source: Front Immunol. 2024 Dec 11;15:1486652. doi: 10.3389/fimmu.2024.1486652 (PMC11670203; doi:10.3389/fimmu.2024.1486652)
Supplement: Supplementary file 4 [file Table1.xls]

## Sheet: Sheet1
Supplementary Table 1: List of datasets.
Datasets types	Accession	Cancer Type	Project (Abbreviations)	Data type of expression	Available Cases per Data Category Used in Study
					Normal	Tumor
OV transcriptome datasets	GSE9891	Ovarian Cancer	OV	RNA-seq	--	285
	GSE63885	Ovarian Cancer	OV	RNA-seq	--	101
	GSE49997	Ovarian Cancer	OV	RNA-seq	--	204
	GSE31245	Ovarian Cancer	OV	RNA-seq	--	58
	GSE30161	Ovarian Cancer	OV	RNA-seq	--	58
	GSE26712	Ovarian Cancer	OV	RNA-seq	--	185
	GSE19829	Ovarian Cancer	OV	RNA-seq	--	28
	GSE18521	Ovarian Cancer	OV	RNA-seq	--	53
	GSE18520	Ovarian Cancer	OV	RNA-seq	--	53
	GSE17260	Ovarian Cancer	OV	RNA-seq	--	110
	GSE14764	Ovarian Cancer	OV	RNA-seq	--	80
	GSE140082	Ovarian Cancer	OV	RNA-seq	--	380
	GSE138866	Ovarian Cancer	OV	RNA-seq	--	130
	GSE13876	Ovarian Cancer	OV	RNA-seq	--	415
	TCGA	Ovarian Cancer	OV	RNA-seq	--	378
OV single-cell dataset	GSE184880	Ovarian Cancer	OV	high throughput sequencing	5	7
The ICI transcriptome datasets	GSE176307	metastatic urothelial cancer	UC	microarray data	--	88
	GSE79691	non-small cell lung carcinoma	NSCLC	microarray data	--	27
	10.1158/0008-5472.CAN-22-1417	Melanoma	SKCM	supplementary table	--	62
	GSE91061	Melanoma	SKCM	microarray data	--	101
	10.1038/s41591-020-0839-y	clear cell renal cell carcinoma	KIRC	supplementary table	--	181
	phs000452.v3	Skin Cutaneous Melanoma	SKCM	microarray data	--	121
	IMvigor210	urothelial carcinoma	UC	microarray data	--	262
ICI single cell dataset	GSE115978	Melanoma	SKCM	high throughput sequencing	--	23
