# Supplementary material for: Multi-omics analysis and experiments uncover the function of cancer stemness in ovarian cancer and establish a machine learning-based model for predicting immunotherapy responses
Source: Front Immunol. 2024 Dec 11;15:1486652. doi: 10.3389/fimmu.2024.1486652 (PMC11670203; doi:10.3389/fimmu.2024.1486652)
Supplement: Supplementary file 5 [file Table2.xls]

## Sheet: Sheet1
Supplementary Table 3: List of the mRNAsi associated mRNAs.
ID	GSE13876	GSE138866	GSE140082	GSE14764	GSE17260	GSE18520	GSE19829	GSE26712	GSE31245	GSE49997	GSE63885	GSE9891	TCGA
SNRPE	1	1	0	0	1	0	0	1	0	1	0	1	1
NCAPG	1	1	1	1	0	0	1	1	0	0	1	1	1
RAD54L	0	1	0	1	0	1	1	0	1	0	0	1	1
HMGB2	1	1	1	1	1	1	0	1	1	1	0	0	1
GPSM2	0	1	1	1	0	0	0	0	0	1	1	1	1
NEK2	1	1	1	1	0	1	1	1	1	1	1	1	1
PBK	1	1	1	1	1	0	1	1	0	1	1	1	1
RPA3	1	1	0	1	0	0	0	1	0	1	0	1	1
SLC25A5	1	1	0	1	0	1	0	0	0	1	0	1	1
DLGAP5	0	1	1	1	0	1	1	1	0	0	1	1	1
MTIF2	0	1	1	1	1	1	1	1	1	1	0	0	1
RACGAP1	0	1	0	1	0	1	1	1	0	1	1	1	1
TTK	1	1	0	1	0	1	1	1	1	1	1	1	1
DPP3	0	1	1	1	1	0	1	1	0	0	0	0	1
FAM83D	1	1	1	0	0	1	1	0	0	0	1	1	1
TOP2A	0	1	0	1	0	1	1	1	0	1	1	1	1
DEPDC1	1	1	1	1	0	0	1	0	0	0	1	1	1
ASF1B	1	1	1	1	1	0	1	1	0	1	1	1	1
C1orf109	0	1	1	1	1	1	0	1	0	0	1	1	1
CENPA	0	1	1	1	0	1	0	0	0	1	0	1	1
CHEK1	1	1	1	1	0	0	0	0	0	1	1	1	1
NUDT1	1	1	1	1	0	0	0	0	1	0	0	1	1
CDC6	1	1	1	1	0	0	1	0	1	1	1	1	1
FANCG	0	1	0	1	1	1	0	0	0	1	1	1	1
CENPF	1	1	1	1	0	1	1	0	1	1	1	1	1
MRPS35	1	0	1	1	1	1	0	1	0	1	0	1	1
TPX2	1	1	0	1	0	1	1	1	1	1	1	1	1
PNPT1	0	1	0	0	1	0	1	0	0	1	1	1	1
HSD11B2	0	1	1	1	0	0	0	0	1	0	1	1	1
GNPNAT1	1	1	1	0	1	0	1	0	0	1	1	0	1
CTPS1	0	1	0	1	0	0	0	1	1	0	1	1	1
CHEK2	0	1	1	1	0	0	0	0	0	1	1	1	1
NDC80	0	1	1	1	0	0	1	1	1	0	1	1	1
CENPH	0	1	1	0	1	0	0	0	0	1	1	1	1
ACTL6A	0	1	1	1	0	1	0	1	0	1	0	1	1
FEN1	1	1	1	1	0	1	0	1	0	1	1	1	1
HOOK1	1	1	1	1	0	1	1	0	0	1	0	1	1
DNA2	0	1	1	1	0	0	1	0	1	0	1	1	1
PDCD10	1	1	1	1	0	0	0	1	0	1	0	1	1
PAK1IP1	0	1	1	1	1	0	1	1	0	1	0	1	1
DBF4	1	1	0	1	0	0	0	1	0	0	1	1	1
PLK1	1	1	1	1	0	0	0	0	1	0	1	1	1
HPDL	0	1	1	0	1	0	1	0	0	0	1	1	1
SNRPD1	0	1	0	1	1	1	0	1	0	1	0	0	1
NASP	0	1	1	1	1	1	0	0	1	1	1	1	1
PUS7	0	1	0	1	0	0	1	1	0	0	1	1	1
GTSE1	0	1	1	1	0	0	0	0	1	0	1	1	1
POLE2	0	1	0	1	1	0	0	0	1	0	1	1	1
RFC3	1	1	0	1	0	0	0	1	0	1	1	1	1
ZWINT	0	1	0	1	0	1	1	1	1	1	1	1	1
DHFR	0	0	1	1	1	0	0	0	0	1	1	1	1
MRS2	0	1	1	1	0	0	0	1	1	0	1	1	1
DEPDC1B	1	1	1	0	1	1	1	0	0	1	1	1	1
RBBP8	0	1	0	1	0	1	1	1	0	1	1	1	1
PSRC1	0	1	0	1	0	0	1	1	0	0	1	1	1
ZNF239	0	1	0	1	0	0	0	0	1	1	1	1	1
RNASEH2A	1	1	0	1	0	1	1	1	1	1	1	1	1
RRM2	0	1	0	1	1	1	1	1	0	1	1	1	1
NDC1	0	1	0	1	0	1	1	1	0	0	1	1	1
NCAPG2	0	1	1	1	0	0	1	0	0	0	1	1	1
CENPK	0	1	1	0	1	1	1	0	0	0	1	1	1
TK1	0	1	0	1	0	0	1	1	0	1	1	1	1
NCAPD2	1	1	1	1	0	0	0	1	1	0	1	1	1
ASPM	0	1	1	1	0	0	1	1	0	1	1	1	1
PRIM1	1	1	0	1	1	1	0	1	0	1	0	1	1
CDC20	1	1	1	1	0	1	1	1	1	1	1	1	1
MCM6	1	1	0	1	1	0	0	1	0	1	1	1	1
MCM7	1	1	1	0	1	1	1	1	0	1	1	1	1
LSM2	0	1	0	1	1	0	0	1	0	1	0	1	1
KIF4A	0	1	1	1	0	1	1	1	0	1	1	1	1
TACC3	0	1	0	1	0	0	1	1	0	1	1	1	1
SNRPB	1	1	0	1	0	1	0	1	0	0	0	1	1
EEF1E1	1	1	1	1	1	0	0	0	0	1	0	0	1
PLK4	0	1	1	1	0	1	0	0	1	0	1	1	1
MAD2L1	1	1	1	1	0	0	1	1	0	1	1	1	1
NME1	0	1	1	1	0	1	1	1	0	1	0	0	1
ESPL1	0	1	1	1	0	0	1	0	0	0	1	1	1
HELLS	0	1	1	1	1	0	1	0	0	1	0	1	1
UGT8	0	1	0	1	0	1	1	0	1	0	1	1	1
CDC7	0	1	1	1	0	1	0	1	1	1	1	1	1
CCNE1	0	0	1	1	0	0	1	1	0	1	1	1	1
HJURP	0	1	1	1	0	0	1	1	0	0	1	1	1
MYBL2	1	1	0	1	1	0	0	0	0	1	0	1	1
CKS2	1	1	1	1	1	0	1	1	0	1	1	1	1
PPIH	1	1	0	1	1	0	0	1	0	1	0	1	1
KIF2C	1	1	1	1	0	1	1	1	1	0	1	1	1
FANCI	0	1	1	1	0	0	1	1	0	0	1	1	1
MRPL11	1	1	1	0	1	1	0	1	0	1	0	0	1
MRPS15	1	1	1	1	0	1	0	1	0	0	0	0	1
EXOSC5	1	1	1	0	0	1	0	0	0	1	0	1	1
RFC4	1	1	0	1	0	1	0	1	1	0	1	1	1
MRPL15	0	1	1	1	0	0	1	1	0	1	0	1	1
CCNA2	0	1	1	1	1	1	0	1	1	1	1	1	1
C1QBP	0	1	0	1	1	0	0	1	0	1	1	1	1
TRIP13	0	1	0	1	0	0	1	1	0	1	1	1	1
MTHFD2	0	1	0	1	0	1	0	1	0	1	1	1	1
CSE1L	0	1	0	1	1	1	0	1	0	1	1	1	1
E2F8	0	1	1	1	1	1	1	0	0	0	1	1	1
KIF11	0	1	1	1	1	1	1	1	1	1	1	1	1
EZH2	1	1	1	1	0	1	1	1	1	1	1	1	1
SCGB1D2	1	0	0	1	0	0	1	1	0	1	1	0	1
EXOSC4	1	0	0	1	1	0	1	1	0	0	1	1	1
MRPS21	1	1	1	0	0	1	0	0	0	1	1	1	1
MYB	0	1	1	0	1	0	0	0	0	1	1	1	1
SNRPA1	0	1	0	1	0	1	0	1	0	0	1	1	1
NMU	1	0	1	0	0	0	1	1	0	1	0	1	1
STMN1	1	1	0	1	0	1	0	1	1	0	0	0	1
DTL	0	1	1	1	0	0	1	1	0	0	1	1	1
XK	0	1	0	1	0	0	0	1	0	1	1	1	1
ANLN	0	1	1	0	0	0	1	0	0	1	1	1	1
CENPN	1	1	1	1	0	0	0	0	0	0	1	1	1
BTG3	0	1	1	0	1	0	0	1	0	1	0	1	1
UBE2C	1	1	0	1	0	1	1	1	1	1	1	1	1
CDCA5	0	1	1	0	0	1	1	0	0	1	1	1	1
NCBP2	0	1	1	1	0	1	0	1	0	1	0	1	1
SORD	0	1	0	1	1	0	1	1	0	1	1	1	1
LSM4	0	1	0	1	1	0	0	1	0	0	1	1	1
DDX39A	0	1	0	1	1	1	1	1	0	0	1	1	1
KPNA2	1	1	1	1	0	0	1	1	0	1	1	1	1
SMC2	0	1	0	1	0	1	0	1	0	0	1	1	1
MELK	0	1	1	1	0	1	1	1	1	1	1	1	1
FOXM1	0	1	1	1	0	0	1	1	1	1	1	1	1
AURKA	1	1	1	1	0	1	0	0	1	0	1	1	1
ZNF165	0	1	0	1	1	0	1	1	0	1	1	1	1
TYMS	0	1	0	1	1	0	1	0	0	0	1	1	1
HMMR	0	1	1	1	0	0	1	1	1	1	1	1	1
ECT2	1	1	1	1	0	0	1	1	0	1	1	1	1
AHCY	1	1	1	1	0	0	1	1	0	1	0	1	1
PAICS	1	1	1	1	1	1	0	0	0	1	0	1	1
RAD51AP1	1	1	0	1	0	0	1	1	0	0	1	1	1
VRK1	1	1	0	1	0	1	1	1	0	1	1	1	1
CDKN3	1	1	1	1	1	0	1	1	0	1	1	1	1
PTTG1	0	1	0	1	0	0	1	1	0	1	1	1	1
KNTC1	0	1	1	1	0	1	0	0	1	1	0	1	1
NCAPH	1	1	0	1	0	1	1	0	1	0	1	1	1
KIF23	1	1	1	1	0	0	0	0	0	1	1	1	1
RFXANK	1	0	0	1	1	0	1	1	0	0	1	1	1
NUSAP1	0	1	1	1	0	0	1	1	0	1	1	1	1
SKP2	0	1	0	1	1	0	0	0	0	1	1	1	1
MNS1	0	1	0	1	1	0	0	0	0	1	1	1	1
CDK1	0	1	0	1	0	0	1	1	0	0	1	1	1
SSBP1	1	1	0	0	1	0	0	1	0	1	0	1	1
GINS2	1	1	1	1	1	0	0	1	0	0	0	0	1
DNMT1	0	1	1	1	1	0	0	0	0	1	1	1	1
BZW2	1	0	0	1	0	1	1	1	0	0	0	1	1
CKAP2	1	1	1	1	0	0	0	1	0	1	0	0	1
CDCA8	0	1	1	1	0	0	1	0	0	1	1	1	1
NARS2	1	0	1	1	1	0	0	1	0	0	1	1	1
MSH6	0	1	1	1	0	0	0	0	1	1	1	1	1
CDCA7	0	1	1	0	0	0	1	0	0	1	1	1	1
MEA1	1	0	0	1	1	1	0	1	0	0	0	1	1
LMNB1	0	1	1	1	1	1	0	1	0	1	1	1	1
CENPQ	1	1	1	0	1	1	0	0	0	0	1	1	1
MRPL13	1	1	1	1	1	0	1	1	0	1	1	1	1
MTX2	0	1	0	1	0	0	1	1	0	1	1	1	1
YBX1	1	1	0	1	1	1	0	0	0	0	0	1	1
GTPBP4	1	1	1	1	0	0	0	0	0	1	1	1	1
NUF2	1	1	1	0	0	1	1	0	0	0	1	1	1
TMEM97	0	1	0	1	0	1	0	0	1	0	1	1	1
KIF20B	0	1	1	1	1	0	0	0	1	0	1	0	1
CEP55	1	1	1	1	0	1	1	1	0	0	1	1	1
MASTL	0	1	1	0	1	0	1	0	0	0	1	1	1
DEK	0	1	0	1	1	1	0	1	0	1	0	1	1
UBE2T	1	1	0	0	1	0	1	0	0	0	1	1	1
ARPC5L	1	1	1	0	1	0	1	1	0	0	0	0	1
GGH	1	1	1	0	0	0	1	1	0	1	0	1	1
KIF20A	0	1	1	1	0	0	1	1	0	1	1	1	1
ECI1	0	1	0	1	1	0	0	1	0	0	1	1	1
MRPL4	0	0	1	1	1	0	0	1	0	0	1	1	1
AIFM1	1	1	1	1	1	0	1	1	0	0	1	1	1
MCM10	0	1	1	1	0	0	1	1	0	1	1	1	1
GNL2	0	1	0	1	0	1	0	0	0	1	1	1	1
LPAR3	0	1	1	1	1	0	1	1	0	0	1	1	1
RPP40	0	0	0	1	1	0	0	1	0	1	1	1	1
TRIT1	0	0	0	1	0	1	1	1	0	1	0	1	1
CHODL	0	1	1	0	1	0	1	1	0	1	1	0	1
BARD1	1	1	0	1	1	0	0	1	1	1	1	1	1
MIS18A	0	1	0	1	0	1	0	1	0	0	1	1	1
KIF18B	0	1	1	1	0	0	1	0	0	0	1	1	1
NUP107	0	1	1	0	0	1	0	1	0	1	1	1	1
ACP1	1	0	1	1	1	1	0	1	0	1	1	1	1
ACYP1	1	1	0	0	0	1	1	1	0	1	0	1	1
MCM2	0	1	1	1	0	1	1	1	1	1	1	1	1
KIF18A	0	1	1	1	0	0	1	0	0	1	1	1	1
MSH2	1	1	0	1	1	1	1	1	0	1	1	1	1
MND1	1	1	1	0	0	0	1	0	0	0	1	1	1
CRIPT	0	0	1	1	1	1	0	1	0	1	0	0	1
USP1	1	1	0	1	1	0	0	0	0	1	0	1	1
HMGB3	1	1	1	1	0	1	1	1	0	1	0	1	1
OIP5	0	1	1	1	0	0	1	1	0	1	1	1	1
NXT2	0	0	1	1	1	0	0	1	0	1	0	1	1
ORC6	0	1	0	1	0	0	1	1	0	0	1	1	1
CBX3	1	1	1	1	0	1	0	1	0	0	0	1	1
CYP2J2	0	1	1	1	1	0	0	0	1	1	0	1	1
CENPM	1	1	1	1	1	0	1	0	0	0	1	1	1
SPAG5	1	1	0	1	1	0	1	0	0	1	1	1	1
FBXO5	1	1	0	1	0	0	0	0	0	1	1	1	1
PCNA	0	1	1	1	0	1	0	1	0	1	1	1	1
MCM4	1	1	1	1	0	0	1	1	0	1	1	1	1
KIF15	0	1	1	1	0	1	1	1	0	0	1	1	1
HSPA14	0	1	1	1	1	0	0	1	0	1	0	0	1
PRC1	0	1	0	1	1	0	1	1	0	1	1	1	1
CEBPG	0	1	1	1	0	0	0	0	0	1	1	1	1
HMGA1	0	1	1	1	0	0	1	1	0	0	1	1	1
COX5A	1	1	1	1	1	0	0	1	0	1	0	0	1
BIRC5	1	1	1	1	0	0	1	1	0	1	1	1	1
PSIP1	0	1	0	0	1	1	0	0	0	1	1	1	1
ACAT2	1	0	1	0	1	0	0	0	0	1	1	1	1
MCM3	0	1	1	1	0	1	1	1	0	1	1	1	1
RMI1	1	1	0	1	0	0	1	1	0	0	1	1	1
ANP32E	0	1	0	1	1	0	0	1	0	1	1	1	1
GINS1	0	1	1	1	1	1	1	1	0	0	1	1	1
ORC1	0	1	0	1	1	1	0	0	1	0	1	0	1
CDCA3	1	1	1	1	0	0	1	0	0	1	1	1	1
UBE2S	1	1	0	1	1	0	0	0	0	0	1	1	1
GMNN	1	1	1	1	0	0	0	1	0	1	1	1	1
UNG	0	1	0	1	1	1	1	1	1	1	0	1	1
BCL11A	0	1	1	1	0	0	1	0	0	0	1	1	1
TPD52	1	1	0	1	1	0	1	1	0	0	0	1	1
DNM1L	0	1	1	1	1	0	0	1	0	1	0	1	1
AURKB	0	1	1	1	0	0	1	0	1	1	0	1	1
UBL5	1	0	0	0	1	1	0	1	0	1	0	1	1
CKS1B	0	1	1	1	0	1	0	1	0	1	1	1	1
MRPL48	1	1	1	1	1	0	0	1	0	1	0	0	1
CCNB1	1	1	1	1	0	1	1	1	0	1	1	1	1
BUB1B	1	1	1	1	0	1	1	1	1	1	1	1	1
STIL	1	1	0	1	0	1	1	1	0	0	1	1	1
RPL39L	1	1	0	1	0	1	0	1	0	1	0	1	1
PDCD5	0	0	1	1	1	1	0	1	0	1	1	1	1
ELOVL6	0	0	1	0	0	0	1	1	0	1	1	1	1
MKI67	0	1	1	1	0	0	1	0	1	0	1	1	0
SMC4	0	1	0	1	0	1	1	1	0	0	1	1	0
ATAD2	1	1	1	1	0	0	1	1	0	1	1	1	0
GMPS	1	1	1	1	0	0	0	1	0	1	0	1	0
TOPBP1	0	1	0	1	1	1	0	1	0	1	1	1	0
NUP155	0	1	1	1	0	1	0	1	0	1	0	1	0
PIK3R3	0	1	1	1	0	0	0	0	1	1	1	1	0
LRP8	0	1	1	1	1	0	1	0	0	1	1	1	0
CENPE	0	1	1	1	0	0	1	0	0	1	1	1	0
RUVBL1	1	1	0	1	1	1	1	1	0	1	0	1	0
BCCIP	1	1	1	1	1	1	0	1	0	1	0	1	0
BUB3	1	1	1	0	0	1	0	0	0	1	1	1	0
RECQL4	0	1	0	1	0	0	1	1	1	1	0	1	0
KIF14	0	1	1	1	0	1	1	0	1	0	1	1	0
RPAP3	0	1	0	1	1	1	0	1	0	0	1	1	0
H2AFZ	1	1	1	1	1	1	0	1	0	1	0	0	0
FANCL	0	1	1	1	1	0	0	1	0	1	0	1	0
RAD54B	1	1	0	1	0	0	1	1	0	1	1	1	0
PANK1	0	1	1	0	0	1	1	0	0	1	1	1	0
STRA13	1	1	0	1	1	0	0	1	0	1	1	1	0
KIAA0101	0	1	1	1	0	0	1	1	0	1	1	1	0
GEMIN6	1	0	1	1	1	1	0	1	0	1	0	0	0
MCCC1	1	0	0	1	1	1	0	1	0	1	1	1	0
