# Supplementary material for: Multi-omics analysis and experiments uncover the function of cancer stemness in ovarian cancer and establish a machine learning-based model for predicting immunotherapy responses
Source: Front Immunol. 2024 Dec 11;15:1486652. doi: 10.3389/fimmu.2024.1486652 (PMC11670203; doi:10.3389/fimmu.2024.1486652)
Supplement: Supplementary file 6 [file Table3.xls]

## Sheet: Sheet1
Supplementary Table 2: List of cancer intrinsic heterogeneity and stemness associated mRNAs.
OV mRNAsi-associated mRNAs & CRISP selected mRNAs
SNRPE
NCAPG
RPA3
RACGAP1
TOP2A
C1orf109
CHEK1
CDC6
NDC80
ACTL6A
PAK1IP1
PLK1
SNRPD1
POLE2
RFC3
RRM2
CENPK
PRIM1
CDC20
MCM6
MCM7
LSM2
SNRPB
MAD2L1
ESPL1
CDC7
CCNA2
CSE1L
KIF11
EXOSC4
SNRPA1
DTL
CENPN
NCBP2
LSM4
SMC2
KIF23
CDK1
GINS2
CDCA8
GTPBP4
NUF2
MASTL
GNL2
MCM2
KIF18A
ORC6
FBXO5
PCNA
MCM4
PRC1
BIRC5
GINS1
AURKB
UBL5
BUB1B
SMC4
TOPBP1
RUVBL1
BUB3
