# Supplementary material for: Multi-omics analysis and experiments uncover the function of cancer stemness in ovarian cancer and establish a machine learning-based model for predicting immunotherapy responses
Source: Front Immunol. 2024 Dec 11;15:1486652. doi: 10.3389/fimmu.2024.1486652 (PMC11670203; doi:10.3389/fimmu.2024.1486652)
Supplement: Supplementary file 7 [file Table4.xls]

## Sheet: Sheet1
Supplementary Table 4: List of 79 models used in this article.
ENSEMBL	PMID	Type	Author	Coef
BRCA1	27609023	mRNA	Abdul	-0.3567
SORCS2	27609023	mRNA	Abdul	-0.301
GFRA4	27609023	mRNA	Abdul	-0.2956
OSBPL9	27609023	mRNA	Abdul	-0.2194
DUSP21	27609023	mRNA	Abdul	-0.2025
CPXCR1	27609023	mRNA	Abdul	-0.1401
PDC	27609023	mRNA	Abdul	-0.0565
DUOX2	27609023	mRNA	Abdul	-0.0424
CERS6	27609023	mRNA	Abdul	-0.039
SLC38A9	27609023	mRNA	Abdul	-0.0005
MRPL52	27609023	mRNA	Abdul	0.0273
TRIP13	27609023	mRNA	Abdul	0.0291
FRMD6	27609023	mRNA	Abdul	0.1038
ITPRIP	27609023	mRNA	Abdul	0.1219
C12orf66	27609023	mRNA	Abdul	0.124
ADGRL4	27609023	mRNA	Abdul	0.15
NOTCH2	27609023	mRNA	Abdul	0.1748
SPG7	27609023	mRNA	Abdul	0.179
PRR14L	29221110	mRNA	Chen-ONCO	-1.077
PPIP5K2	29221110	mRNA	Chen-ONCO	-1.004
ZDHHC21	29221110	mRNA	Chen-ONCO	-0.781
PNPO	29221110	mRNA	Chen-ONCO	-0.715
NHLRC3	29221110	mRNA	Chen-ONCO	-0.133
PTPRB	29221110	mRNA	Chen-ONCO	-0.008
KYAT1	29221110	mRNA	Chen-ONCO	0.823
MAPK9	34168974	mRNA	Zhao	-0.7018
HSPA8	34168974	mRNA	Zhao	-0.5319
CTSL	34168974	mRNA	Zhao	0.3298
ULK3	34168974	mRNA	Zhao	0.5014
TP63	34168974	mRNA	Zhao	1.4333
CDC20	32453965	mRNA	Zheng	-0.4684
MTUS1	32453965	mRNA	Zheng	-0.3614
AOC1	32453965	mRNA	Zheng	-0.2682
GABRA4	32453965	mRNA	Zheng	-0.0869
TUBB2B	32453965	mRNA	Zheng	0.1152
ALPP	32453965	mRNA	Zheng	0.126
UCN	32453965	mRNA	Zheng	0.1456
MAT1A	32453965	mRNA	Zheng	0.1767
SNCB	32453965	mRNA	Zheng	0.2023
DAPK2	31552190	mRNA	Zhou2019	-0.0392
PPP1R15A	31552190	mRNA	Zhou2019	0.2178
CAPN10	31552190	mRNA	Zhou2019	0.82
DNAJB9	31552190	mRNA	Zhou2019	0.8265
GNAI3	31552190	mRNA	Zhou2019	1.0676
CD55	33102231	mRNA	Zhou2020	0.0347
IL7	33102231	mRNA	Zhou2020	0.2417
CD2	33102231	mRNA	Zhou2020	0.4341
CR2	33102231	mRNA	Zhou2020	0.4381
ITGA3	33102231	mRNA	Zhou2020	0.5057
CD36	33102231	mRNA	Zhou2020	0.6497
FLT3	33102231	mRNA	Zhou2020	1.0612
RRP1B	31572060	mRNA	Zou	-0.129
TRAF3	31572060	mRNA	Zou	-0.06
CASP6	31572060	mRNA	Zou	-0.045
FAM117B	31572060	mRNA	Zou	-0.032
CCNG1	31572060	mRNA	Zou	-0.026
PRELID2	31572060	mRNA	Zou	-0.025
MDM2	31572060	mRNA	Zou	-0.013
CYB5R3	31572060	mRNA	Zou	-0.003
ZBTB44	31572060	mRNA	Zou	-0.003
GAS6	31572060	mRNA	Zou	0.014
MVD	31572060	mRNA	Zou	0.043
VEGFA	31572060	mRNA	Zou	0.0733
FBP1	31572060	mRNA	Zou	0.082
ORAI3	31572060	mRNA	Zou	0.112
CPT2	33767290	mRNA	Zuo	-0.0578
ACOX1	33767290	mRNA	Zuo	-0.0461
PAFAH1B3	33767290	mRNA	Zuo	-0.0119
ENOPH1	33767290	mRNA	Zuo	-0.006
ACAA2	33767290	mRNA	Zuo	-0.0044
UGT2A3	33767290	mRNA	Zuo	-0.0041
PKM	33767290	mRNA	Zuo	0.0011
LPCAT1	33767290	mRNA	Zuo	0.0052
GPX3	33767290	mRNA	Zuo	0.0076
PTGDS	33767290	mRNA	Zuo	0.0102
ADCY5	33767290	mRNA	Zuo	0.0934
EPHA6	30627052	mRNA	Zuo	0.0951
TIMP1	30627052	mRNA	Zuo	0.2263
ART5	30627052	mRNA	Zuo	0.2318
TNS1	34103941	mRNA	Chen-OTT	0.0073
TAGLN	34103941	mRNA	Chen-OTT	0.0194
SFRP4	34103941	mRNA	Chen-OTT	0.0354
FN1	30214289	mRNA	Cheng-CMR	0.0205
THBS2	30214289	mRNA	Cheng-CMR	0.0228
SERPINE1	30214289	mRNA	Cheng-CMR	0.1106
CXCL9	22991413	mRNA	ColoGuidePro	-0.1
OLFM4	22991413	mRNA	ColoGuidePro	-0.08
UGT2B17	22991413	mRNA	ColoGuidePro	-0.02
DMBT1	22991413	mRNA	ColoGuidePro	0.04
NT5E	22991413	mRNA	ColoGuidePro	0.05
SEMA3A	22991413	mRNA	ColoGuidePro	0.1
WNT11	22991413	mRNA	ColoGuidePro	0.1
ABCA1	25749516	mRNA	ColoLipidGene	-0.0263
ACSL1	25749516	mRNA	ColoLipidGene	0.0047
SCD	25749516	mRNA	ColoLipidGene	0.0621
AGPAT1	25749516	mRNA	ColoLipidGene	0.1913
MAPKAPK3	33343640	mRNA	Dai-FIG	-0.465
CCL22	33343640	mRNA	Dai-FIG	-0.421
LIMK1	33343640	mRNA	Dai-FIG	0.402
IL20RB	33343640	mRNA	Dai-FIG	0.596
FLOT1	33343640	mRNA	Dai-FIG	0.599
GPRC5B	33343640	mRNA	Dai-FIG	0.613
MMP9	29377588	mRNA	Dai-MO	-0.302
HES6	29377588	mRNA	Dai-MO	-0.287
PUS7	29377588	mRNA	Dai-MO	-0.236
OAS1	29377588	mRNA	Dai-MO	-0.217
ZNF426	29377588	mRNA	Dai-MO	-0.168
CMPK2	29377588	mRNA	Dai-MO	-0.121
BLMH	29377588	mRNA	Dai-MO	-0.116
IL7	29377588	mRNA	Dai-MO	-0.102
ACTR3B	29377588	mRNA	Dai-MO	-0.052
CCL20	29377588	mRNA	Dai-MO	-0.047
KRT6A	29377588	mRNA	Dai-MO	-0.015
MSLN	29377588	mRNA	Dai-MO	0.038
GZMB	29377588	mRNA	Dai-MO	0.043
KLK10	29377588	mRNA	Dai-MO	0.201
ECM1	29377588	mRNA	Dai-MO	0.259
DPP7	31387239	mRNA	Ahluwalia	-0.9676
LRRC59	31387239	mRNA	Ahluwalia	0.8416
MCM4	31387239	mRNA	Ahluwalia	0.9895
YWHAB	31387239	mRNA	Ahluwalia	1.3244
MPHOSPH6	24486594	mRNA	Dekervel	-1
BNIP3L	24486594	mRNA	Dekervel	-0.416
TP53	24486594	mRNA	Dekervel	-0.177
INSIG2	24486594	mRNA	Dekervel	0.538
BCCIP	24486594	mRNA	Dekervel	0.543
GADD45B	24486594	mRNA	Dekervel	0.596
CCNE1	30655785	mRNA	Dong	-0.19
SFRP2	30655785	mRNA	Dong	0.036
CUBN	30655785	mRNA	Dong	0.048
GADD45B	30655785	mRNA	Dong	0.058
HEYL	30655785	mRNA	Dong	0.062
IGFBP3	30655785	mRNA	Dong	0.084
LEF1	30655785	mRNA	Dong	0.139
LRP2	30655785	mRNA	Dong	0.253
SLCO4C1	33203797	mRNA	Fu	0.8003
IZUMO2	33203797	mRNA	Fu	0.8646
NOVA1	33203797	mRNA	Fu	1.1272
MAGEA1	33203797	mRNA	Fu	1.1277
POU4F1	33203797	mRNA	Fu	1.204
APC	30881123	mRNA	Ge	-0.0908
DOCK2	30881123	mRNA	Ge	-0.0069
POLE	30881123	mRNA	Ge	0.009
ACVR2A	30881123	mRNA	Ge	0.0515
FASN	32155177	mRNA	Gharib	0.029
ACSL5	32155177	mRNA	Gharib	0.084
SCD	32155177	mRNA	Gharib	0.119
HMGCS2	32155177	mRNA	Gharib	0.201
ACOT8	32155177	mRNA	Gharib	0.659
S100A10	22833293	mRNA	Giráldez	0.5291
S100A10	22833293	mRNA	Giráldez	0.5291
S100A2	22833293	mRNA	Giráldez	0.7106
CSNK1A1	33377637	mRNA	Goeman	-0.2915
SFRP1	33377637	mRNA	Goeman	-0.1236
SOX17	33377637	mRNA	Goeman	0.0123
APC	33377637	mRNA	Goeman	0.0195
DKK1	33377637	mRNA	Goeman	0.0358
PRICKLE1	33377637	mRNA	Goeman	0.1041
SFRP2	33377637	mRNA	Goeman	0.2797
AMH	32351322	mRNA	Gong	0.0008
PAX5	32351322	mRNA	Gong	0.0008
SFTA2	32351322	mRNA	Gong	0.0012
SIX4	32351322	mRNA	Gong	0.0031
POU4F1	32351322	mRNA	Gong	0.0042
TMEM270	32351322	mRNA	Gong	0.012
MYH2	32351322	mRNA	Gong	0.0648
PGPEP1L	32351322	mRNA	Gong	0.0676
KIF26B	27935967	mRNA	Alajez	-0.0126
DACT1	27935967	mRNA	Alajez	0.0153
S100A2	27935967	mRNA	Alajez	0.1002
VIP	27935967	mRNA	Alajez	0.1017
HOXC6	27935967	mRNA	Alajez	0.3017
LYN	20077526	mRNA	Hao	-0.1455
MID1	20077526	mRNA	Hao	-0.1273
DKK1	20077526	mRNA	Hao	-0.0106
SDCBP	20077526	mRNA	Hao	0.031
MAP4K4	20077526	mRNA	Hao	0.1153
MRPS18C	34193169	mRNA	He	-0.4546
GSPT1	34193169	mRNA	He	-0.0658
CCAR2	34193169	mRNA	He	-0.0616
CAPRIN2	34193169	mRNA	He	0.1942
RPL3L	34193169	mRNA	He	2.642
PNPLA4	34178621	mRNA	Huang	-0.183
RBP1	34178621	mRNA	Huang	-0.172
PHYHIPL	34178621	mRNA	Huang	0.147
BATF	34178621	mRNA	Huang	0.253
TCL1A	33833937	mRNA	Huang-ACP	-0.1428
RNASE7	33833937	mRNA	Huang-ACP	-0.1112
GPR15	33833937	mRNA	Huang-ACP	-0.0651
PRPH	33833937	mRNA	Huang-ACP	0.0701
ASB2	33833937	mRNA	Huang-ACP	0.3082
NRG1	31853237	mRNA	Huang-DO	-1.2119
CDKN2A	31853237	mRNA	Huang-DO	0.2031
VEGFA	31853237	mRNA	Huang-DO	0.3215
TTC22	33377636	mRNA	Jiang	-0.3122
ACOT11	33377636	mRNA	Jiang	-0.3018
WDR78	33377636	mRNA	Jiang	-0.3017
NAT2	33377636	mRNA	Jiang	-0.2847
KIF13B	33377636	mRNA	Jiang	-0.2652
IMPA2	33377636	mRNA	Jiang	-0.1933
ATAD2	33377636	mRNA	Jiang	-0.1824
CD177	33377636	mRNA	Jiang	0.0253
SPP1	33377636	mRNA	Jiang	0.0853
SCG2	33377636	mRNA	Jiang	0.1303
OSBPL3	33377636	mRNA	Jiang	0.145
PLA2G16	33377636	mRNA	Jiang	0.1914
MAL	33377636	mRNA	Jiang	0.2244
TMPRSS2	33377636	mRNA	Jiang	0.3193
C10orf99	33377636	mRNA	Jiang	0.3791
SEMA3F	32863096	mRNA	Ke	-0.355
ABCC4	32863096	mRNA	Ke	-0.267
TRAF3	32863096	mRNA	Ke	-0.164
PTGDR	32863096	mRNA	Ke	-0.146
NPFF	32863096	mRNA	Ke	-0.069
CXCL13	32863096	mRNA	Ke	-0.066
RAET1E	32863096	mRNA	Ke	0
PLAU	32863096	mRNA	Ke	0.005
NPR3	32863096	mRNA	Ke	0.021
R3HDML	32863096	mRNA	Ke	0.031
IKBKG	32863096	mRNA	Ke	0.033
SEMA3D	32863096	mRNA	Ke	0.058
SCTR	32863096	mRNA	Ke	0.063
S100A3	32863096	mRNA	Ke	0.068
VTN	32863096	mRNA	Ke	0.068
LECT2	32863096	mRNA	Ke	0.077
ILK	32863096	mRNA	Ke	0.111
PLXNB3	32863096	mRNA	Ke	0.154
PGR	32863096	mRNA	Ke	0.157
PAEP	32863096	mRNA	Ke	0.164
SHC1	32863096	mRNA	Ke	0.171
MPO	32863096	mRNA	Ke	0.189
VEGFA	32863096	mRNA	Ke	0.3
SH3BP2	32096169	mRNA	Bai	-0.429
CD1B	32096169	mRNA	Bai	-0.364
IL7	32096169	mRNA	Bai	-0.253
RORC	32096169	mRNA	Bai	-0.132
ACTG1	32096169	mRNA	Bai	-0.116
CCL24	32096169	mRNA	Bai	-0.088
MC1R	32096169	mRNA	Bai	0.05
AVPR1B	32096169	mRNA	Bai	0.081
IL1RL2	32096169	mRNA	Bai	0.0975
HAMP	32096169	mRNA	Bai	0.153
QRFP	32096169	mRNA	Bai	0.261
NTF4	32096169	mRNA	Bai	0.273
S100Z	32096169	mRNA	Bai	0.363
IL20RB	32096169	mRNA	Bai	0.385
PTGES3	31578316	mRNA	Kim	-0.696
AK2	31578316	mRNA	Kim	-0.536
BID	31578316	mRNA	Kim	-0.504
CDC25A	31578316	mRNA	Kim	-0.363
MMP12	31578316	mRNA	Kim	-0.133
HSPB1	31578316	mRNA	Kim	0.319
RHOC	31578316	mRNA	Kim	0.33
MAP4K4	31578316	mRNA	Kim	0.539
EIF4A2	31578316	mRNA	Kim	0.543
ITGB1	31578316	mRNA	Kim	0.758
TERF2IP	31578316	mRNA	Kim	0.887
PTRH2	32494194	mRNA	Li-CMS	-0.4696
EPHB2	32494194	mRNA	Li-CMS	-0.311
LRTM1	32494194	mRNA	Li-CMS	-0.282
EPHB3	32494194	mRNA	Li-CMS	-0.1591
CXCL1	32494194	mRNA	Li-CMS	-0.1391
CXCL2	32494194	mRNA	Li-CMS	-0.1207
WNT5A	32494194	mRNA	Li-CMS	-0.0768
CXCL5	32494194	mRNA	Li-CMS	-0.0288
DKK1	32494194	mRNA	Li-CMS	0.0732
CBLN2	32494194	mRNA	Li-CMS	0.127
NLGN3	32494194	mRNA	Li-CMS	0.1382
ITGA5	32494194	mRNA	Li-CMS	0.1874
PIK3CA	32494194	mRNA	Li-CMS	0.2717
SIX4	32494194	mRNA	Li-CMS	0.3413
ITGB1	32494194	mRNA	Li-CMS	0.6432
CCL28	34017356	mRNA	Li-FIG	-0.19
SLIT2	34017356	mRNA	Li-FIG	0.179
FGF18	34017356	mRNA	Li-FIG	0.351
VGF	34017356	mRNA	Li-FIG	0.384
IL23A	34017356	mRNA	Li-FIG	0.501
LIF	34017356	mRNA	Li-FIG	0.766
ORM1	32771948	mRNA	Li-IntI	-0.1196
GLP2R	32771948	mRNA	Li-IntI	-0.1176
ZC3HAV1L	32771948	mRNA	Li-IntI	-0.1021
UCN3	32771948	mRNA	Li-IntI	-0.0788
TG	32771948	mRNA	Li-IntI	-0.0702
IL1A	32771948	mRNA	Li-IntI	-0.0618
NR3C2	32771948	mRNA	Li-IntI	-0.0602
PCSK1	32771948	mRNA	Li-IntI	-0.0242
GDF15	32771948	mRNA	Li-IntI	-0.0062
HAMP	32771948	mRNA	Li-IntI	0.0124
ULBP2	32771948	mRNA	Li-IntI	0.0906
SCG2	32771948	mRNA	Li-IntI	0.0936
INHBB	32771948	mRNA	Li-IntI	0.1624
PTH1R	32771948	mRNA	Li-IntI	0.1689
STC1	32771948	mRNA	Li-IntI	0.2063
UCN	32771948	mRNA	Li-IntI	0.5036
KRT85	32127941	mRNA	Li-JCA	-0.377
GABRA3	32127941	mRNA	Li-JCA	-0.077
EPHA8	32127941	mRNA	Li-JCA	0.079
CLPSL1	32127941	mRNA	Li-JCA	0.212
CCL22	32888940	mRNA	Li-LS	-0.5739
GRSF1	32888940	mRNA	Li-LS	-0.0483
TNFRSF19	32888940	mRNA	Li-LS	0.0642
IL20RB	32888940	mRNA	Li-LS	0.0798
LAYN	32888940	mRNA	Li-LS	0.272
CD19	32888940	mRNA	Li-LS	0.3649
IL27	32888940	mRNA	Li-LS	1.7778
ZC3H12C	34080453	mRNA	Li-TCRT	-0.8421
BRCA1	34080453	mRNA	Li-TCRT	-0.8181
TDRD7	34080453	mRNA	Li-TCRT	-0.799
PPARGC1A	34080453	mRNA	Li-TCRT	-0.7152
TERT	34080453	mRNA	Li-TCRT	0.5093
PNLDC1	34080453	mRNA	Li-TCRT	0.6121
LUZP4	34080453	mRNA	Li-TCRT	0.7699
CELF4	34080453	mRNA	Li-TCRT	1.1488
TDRD7	34169901	mRNA	Liang	-0.2351
PPARGC1A	34169901	mRNA	Liang	-0.21
PABPC1L	34169901	mRNA	Liang	0.1171
IGF2BP3	34169901	mRNA	Liang	0.1314
PTRH1	34169901	mRNA	Liang	0.2094
CD22	34026619	mRNA	Lin-FIO	-2.889
CISH	34026619	mRNA	Lin-FIO	-2.23
CASP1	34026619	mRNA	Lin-FIO	-0.323
ALCAM	34026619	mRNA	Lin-FIO	0.816
BCL6	34035992	mRNA	Bu	-0.0458
GSR	34035992	mRNA	Bu	-0.0194
NCOA7	34035992	mRNA	Bu	-0.0149
TGFB1	34035992	mRNA	Bu	-0.0004
IGFBP3	34035992	mRNA	Bu	0
MPC1	34035992	mRNA	Bu	0.0003
VGF	34035992	mRNA	Bu	0.0046
IGFBP2	34035992	mRNA	Bu	0.0056
LRRC8A	34035992	mRNA	Bu	0.0119
AGPAT1	34035992	mRNA	Bu	0.0158
ELL	34035992	mRNA	Bu	0.0297
FCER2	34035992	mRNA	Bu	0.0484
CD36	34035992	mRNA	Bu	0.0555
TMCO6	34035992	mRNA	Bu	0.0723
AGAP2	34035992	mRNA	Bu	0.1485
CYP24A1	34035992	mRNA	Bu	0.2379
DENND6B	34035992	mRNA	Bu	0.4069
OGDHL	34193202	mRNA	Lin-JTM	-0.0934
PSME1	34193202	mRNA	Lin-JTM	-0.0856
ACOX2	34193202	mRNA	Lin-JTM	-0.0567
METTL2B	34193202	mRNA	Lin-JTM	-0.0513
DDX52	34193202	mRNA	Lin-JTM	-0.037
LIPG	34193202	mRNA	Lin-JTM	-0.0212
NHP2	34193202	mRNA	Lin-JTM	-0.0168
POMT1	34193202	mRNA	Lin-JTM	-0.0152
AMACR	34193202	mRNA	Lin-JTM	-0.0048
CS	34193202	mRNA	Lin-JTM	-0.0029
ALOX12B	34193202	mRNA	Lin-JTM	-0.0017
NPR2	34193202	mRNA	Lin-JTM	0.0011
CYP2D6	34193202	mRNA	Lin-JTM	0.0047
PLA2G4D	34193202	mRNA	Lin-JTM	0.0129
RPS25	34193202	mRNA	Lin-JTM	0.032
PLCE1	34193202	mRNA	Lin-JTM	0.0624
ABCD4	34193202	mRNA	Lin-JTM	0.1036
INHBB	34193202	mRNA	Lin-JTM	0.1981
NOS2	33674956	mRNA	Liu-CEM	-0.0206
FDFT1	33674956	mRNA	Liu-CEM	-0.0137
PLIN4	33674956	mRNA	Liu-CEM	0.0091
CAV1	33674956	mRNA	Liu-CEM	0.01
ATG13	33674956	mRNA	Liu-CEM	0.0462
TFAP2C	33674956	mRNA	Liu-CEM	0.1149
JDP2	33674956	mRNA	Liu-CEM	0.1205
ALOX12B	33674956	mRNA	Liu-CEM	0.2338
DRD4	33674956	mRNA	Liu-CEM	0.3747
DUOX1	33674956	mRNA	Liu-CEM	0.4796
PLP1	30756409	mRNA	Liu-JCB	-0.1364
SPIB	30756409	mRNA	Liu-JCB	-0.1063
EREG	30756409	mRNA	Liu-JCB	-0.1042
CLU	30756409	mRNA	Liu-JCB	0.1855
TNS1	30756409	mRNA	Liu-JCB	0.2666
FAM166A	33628243	mRNA	Lu	-0.5606
UBAP2	33628243	mRNA	Lu	-0.4162
AP5B1	33628243	mRNA	Lu	-0.3134
ADNP2	33628243	mRNA	Lu	-0.1739
MCMBP	33628243	mRNA	Lu	-0.1087
NVL	33628243	mRNA	Lu	-0.0407
BCCIP	33628243	mRNA	Lu	-0.0336
USP14	33628243	mRNA	Lu	-0.0335
TENT5C	33628243	mRNA	Lu	-0.0291
PHAX	33628243	mRNA	Lu	-0.028
PAOX	33628243	mRNA	Lu	-0.0275
NUP50	33628243	mRNA	Lu	-0.0243
GTF2A2	33628243	mRNA	Lu	-0.0137
TM4SF4	33628243	mRNA	Lu	0.0212
HCFC1R1	33628243	mRNA	Lu	0.0293
GABRR2	33628243	mRNA	Lu	0.056
XCR1	33628243	mRNA	Lu	0.0731
LDB3	33628243	mRNA	Lu	0.1461
ESM1	33628243	mRNA	Lu	0.1582
TRIOBP	33628243	mRNA	Lu	0.174
SIGLEC7	33628243	mRNA	Lu	0.1748
JUP	33628243	mRNA	Lu	0.2609
JUNB	33628243	mRNA	Lu	0.2683
HDC	33282950	mRNA	Luo	-0.6306
GPX2	33282950	mRNA	Luo	-0.4177
SGPP2	33282950	mRNA	Luo	-0.3518
MTMR7	33282950	mRNA	Luo	-0.2218
ALDOB	33282950	mRNA	Luo	-0.1118
AGMAT	33282950	mRNA	Luo	-0.0955
CDS1	33282950	mRNA	Luo	-0.0706
CPT1C	33282950	mRNA	Luo	0.1239
MAT1A	33282950	mRNA	Luo	0.1302
PDE6B	33282950	mRNA	Luo	0.1502
DGKB	33282950	mRNA	Luo	0.1908
GSTM5	33282950	mRNA	Luo	0.2062
PLCG2	33282950	mRNA	Luo	0.2519
PDE1B	33282950	mRNA	Luo	0.2605
FTCD	33282950	mRNA	Luo	0.3138
ACADL	33282950	mRNA	Luo	0.3266
GSTM2	33282950	mRNA	Luo	0.569
BMP5	34073426	mRNA	Busuioc	-0.2706
SFRP1	34073426	mRNA	Busuioc	-0.0504
GCNT2	34073426	mRNA	Busuioc	-0.0115
NOX4	34073426	mRNA	Busuioc	0.0498
IGF2BP3	34073426	mRNA	Busuioc	0.0825
DACT3	34073426	mRNA	Busuioc	0.1103
EEF1A2	34073426	mRNA	Busuioc	0.1215
PRKDC	33680920	mRNA	Ma	-0.194
PPARGC1A	33680920	mRNA	Ma	-0.141
F2RL1	33680920	mRNA	Ma	-0.081
CXCL1	33680920	mRNA	Ma	-0.055
BMP5	33680920	mRNA	Ma	-0.051
PTGDR2	33680920	mRNA	Ma	-0.035
RETNLB	33680920	mRNA	Ma	-0.022
SYP	33680920	mRNA	Ma	0.013
LTB4R	33680920	mRNA	Ma	0.031
MC1R	33680920	mRNA	Ma	0.101
CEBPB	33680920	mRNA	Ma	0.111
ANGPTL5	33680920	mRNA	Ma	0.373
PTGDR	33732694	mRNA	Mao	-0.5107
GZMB	33732694	mRNA	Mao	-0.2983
CXCL3	33732694	mRNA	Mao	-0.1689
LGR5	33732694	mRNA	Mao	-0.1572
IL1R2	33732694	mRNA	Mao	-0.0968
BMP4	33732694	mRNA	Mao	0.1927
PLAU	33732694	mRNA	Mao	0.3049
CSGALNACT2	30537927	mRNA	Martinez	-0.1922
LCA5	30537927	mRNA	Martinez	-0.1246
TM4SF1	30537927	mRNA	Martinez	-0.116
NPR3	30537927	mRNA	Martinez	-0.0733
LEMD1	30537927	mRNA	Martinez	0.0165
DCBLD2	30537927	mRNA	Martinez	0.0274
GADD45B	30537927	mRNA	Martinez	0.0521
SLC2A3	30537927	mRNA	Martinez	0.0895
LAMP5	30537927	mRNA	Martinez	0.2817
PTPN14	30537927	mRNA	Martinez	0.3016
DKK3	32657428	mRNA	Matsuyama	-0.1997
BCAT1	32657428	mRNA	Matsuyama	-0.1568
FN1	32657428	mRNA	Matsuyama	0.0663
COL1A2	32657428	mRNA	Matsuyama	0.3392
FSTL1	32657428	mRNA	Matsuyama	0.3786
COL3A1	32657428	mRNA	Matsuyama	0.4193
POSTN	32657428	mRNA	Matsuyama	0.5669
NAT2	32953273	mRNA	Miao	-0.0631
XDH	32953273	mRNA	Miao	-0.0293
SPHK1	32953273	mRNA	Miao	0.0075
GPX3	32953273	mRNA	Miao	0.011
AKR1C4	32953273	mRNA	Miao	0.0283
ADCY5	32953273	mRNA	Miao	0.1465
NAF1	30933267	mRNA	Mo-Car1	-1.124
UVRAG	30933267	mRNA	Mo-Car1	-0.957
PEX3	30933267	mRNA	Mo-Car1	-0.696
SIRT1	30933267	mRNA	Mo-Car1	-0.178
ATG16L2	30933267	mRNA	Mo-Car1	-0.095
RPS6KB1	30933267	mRNA	Mo-Car1	-0.045
ATG5	30933267	mRNA	Mo-Car1	0.562
TP63	30933267	mRNA	Mo-Car1	3.067
CAPN2	30933267	mRNA	Mo-Car1	5.24
RPS6KB1	30933267	mRNA	Mo-Car2	-0.412
SIRT1	30933267	mRNA	Mo-Car2	-0.324
NAF1	30933267	mRNA	Mo-Car2	-0.096
ATG16L2	30933267	mRNA	Mo-Car2	-0.079
UVRAG	30933267	mRNA	Mo-Car2	-0.018
PEX3	30933267	mRNA	Mo-Car2	-0.009
ATG5	30933267	mRNA	Mo-Car2	0.126
TP63	30933267	mRNA	Mo-Car2	0.407
CAPN2	30933267	mRNA	Mo-Car2	0.795
LAMA2	34211976	mRNA	Mo-FICDB	-0.3587
PLOD2	34211976	mRNA	Mo-FICDB	-0.3064
DPYSL3	34211976	mRNA	Mo-FICDB	-0.3017
IL15	34211976	mRNA	Mo-FICDB	-0.294
MEST	34211976	mRNA	Mo-FICDB	-0.2061
CXCL12	34211976	mRNA	Mo-FICDB	-0.2058
CXCL1	34211976	mRNA	Mo-FICDB	-0.1613
LAMC2	34211976	mRNA	Mo-FICDB	0.1347
DKK1	34211976	mRNA	Mo-FICDB	0.1861
NT5E	34211976	mRNA	Mo-FICDB	0.2159
CRLF1	34211976	mRNA	Mo-FICDB	0.2182
PLOD3	34211976	mRNA	Mo-FICDB	0.2229
GJA1	34211976	mRNA	Mo-FICDB	0.2274
FUCA1	34211976	mRNA	Mo-FICDB	0.4319
MAGEE1	34211976	mRNA	Mo-FICDB	0.4941
DST	34211976	mRNA	Mo-FICDB	0.4995
ACTA2	34211976	mRNA	Mo-FICDB	0.631
CDH6	34211976	mRNA	Mo-FICDB	0.7659
ITGB1	34211976	mRNA	Mo-FICDB	0.7701
CCL22	33117604	mRNA	Mo-OI	-1.304
PSMD3	33117604	mRNA	Mo-OI	-0.939
LGR5	33117604	mRNA	Mo-OI	-0.228
TACSTD2	33117604	mRNA	Mo-OI	0.182
FGF19	33117604	mRNA	Mo-OI	0.319
S100A4	33117604	mRNA	Mo-OI	0.329
SKAP1	33117604	mRNA	Mo-OI	0.665
CD1B	33747044	mRNA	Qian	-4.726
NOX4	33747044	mRNA	Qian	-1.253
NGFR	33747044	mRNA	Qian	-0.436
OXTR	33747044	mRNA	Qian	-0.304
ADIPOQ	33747044	mRNA	Qian	-0.249
F2RL1	33747044	mRNA	Qian	-0.027
CXCL3	33747044	mRNA	Qian	-0.019
IGLV6-57	33747044	mRNA	Qian	0.003
RETNLB	33747044	mRNA	Qian	0.004
IGKV1-33	33747044	mRNA	Qian	0.051
FABP4	33747044	mRNA	Qian	0.057
VIP	33747044	mRNA	Qian	0.067
INHBA	33747044	mRNA	Qian	0.139
TRDC	33747044	mRNA	Qian	0.267
UCN	33747044	mRNA	Qian	0.468
PLCG2	33747044	mRNA	Qian	0.499
SLC10A2	33747044	mRNA	Qian	0.844
NGF	33747044	mRNA	Qian	0.944
VIM	33660944	mRNA	Shan	-0.7074
CXCL8	33660944	mRNA	Shan	-0.1852
FLNA	33660944	mRNA	Shan	-0.0822
NOX1	33660944	mRNA	Shan	-0.0416
EFEMP1	33660944	mRNA	Shan	0.0855
FSCN1	33660944	mRNA	Shan	0.1109
SERPINE1	33660944	mRNA	Shan	0.1647
WWTR1	33660944	mRNA	Shan	0.2045
SPOCK1	33660944	mRNA	Shan	0.2876
C5AR1	33660944	mRNA	Shan	0.377
CPT2	32953885	mRNA	Sun-BRI	-0.1034
GPD1L	32953885	mRNA	Sun-BRI	-0.0554
ADA	32953885	mRNA	Sun-BRI	0.0604
ENPP2	32953885	mRNA	Sun-BRI	0.0654
AOC2	32953885	mRNA	Sun-BRI	0.814
ACADL	32953885	mRNA	Sun-BRI	7.0631
KIF15	30132881	mRNA	Sun-JCP	-0.1195
NAT2	30132881	mRNA	Sun-JCP	-0.084
CLCA1	30132881	mRNA	Sun-JCP	0.0003
GPX3	30132881	mRNA	Sun-JCP	0.0095
SCG2	30132881	mRNA	Sun-JCP	0.0652
MRPL35	28796930	mRNA	Tian	-0.0645
LRPAP1	28796930	mRNA	Tian	-0.0433
PTPN14	28796930	mRNA	Tian	0.0159
CD109	28796930	mRNA	Tian	0.0388
THBS2	28796930	mRNA	Tian	0.0408
SCG2	28796930	mRNA	Tian	0.0471
SEZ6L2	28796930	mRNA	Tian	0.0768
CAV2	28796930	mRNA	Tian	0.0772
RAB3B	28796930	mRNA	Tian	0.2231
SLC6A1	28796930	mRNA	Tian	0.253
SAV1	28796930	mRNA	Tian	0.3065
ERO1A	28796930	mRNA	Tian	0.4074
OBSL1	28796930	mRNA	Tian	0.4983
CLEC16A	32036725	mRNA	Wang-BIO	-1.512
RPN2	32036725	mRNA	Wang-BIO	-0.78
TUBA1C	32036725	mRNA	Wang-BIO	-0.609
RPP14	32036725	mRNA	Wang-BIO	-0.463
KIF15	32036725	mRNA	Wang-BIO	-0.449
MIPEP	32036725	mRNA	Wang-BIO	-0.336
SOWAHA	32036725	mRNA	Wang-BIO	-0.292
HCRTR1	32036725	mRNA	Wang-BIO	0.144
GJB6	32036725	mRNA	Wang-BIO	0.15
JAG2	32036725	mRNA	Wang-BIO	0.342
ANKRD16	32036725	mRNA	Wang-BIO	0.474
ZBTB34	32036725	mRNA	Wang-BIO	0.527
RNF113A	32036725	mRNA	Wang-BIO	0.603
PMM2	32036725	mRNA	Wang-BIO	0.837
SLC4A2	32036725	mRNA	Wang-BIO	0.861
TDRD6	33224957	mRNA	Wang-FICDB	-2.0109
LRRFIP2	33224957	mRNA	Wang-FICDB	-1.3003
TDRD7	33224957	mRNA	Wang-FICDB	-1.064
PABPC3	33224957	mRNA	Wang-FICDB	-0.9978
PPARGC1A	33224957	mRNA	Wang-FICDB	-0.8399
ZC3H12C	33224957	mRNA	Wang-FICDB	-0.5883
PNLDC1	33224957	mRNA	Wang-FICDB	0.3411
TRAF3	34211990	mRNA	Chen-FM	-0.087
MINPP1	34211990	mRNA	Chen-FM	-0.079
IRF1	34211990	mRNA	Chen-FM	-0.07
FAM117B	34211990	mRNA	Chen-FM	-0.059
ZBTB44	34211990	mRNA	Chen-FM	-0.05
MBTD1	34211990	mRNA	Chen-FM	-0.023
PRELID2	34211990	mRNA	Chen-FM	-0.023
CASP6	34211990	mRNA	Chen-FM	-0.019
TNFAIP8	34211990	mRNA	Chen-FM	-0.006
DTX3L	34211990	mRNA	Chen-FM	-0.003
CYB5R3	34211990	mRNA	Chen-FM	0.005
ORAI3	34211990	mRNA	Chen-FM	0.052
NEK4	33719345	mRNA	Wang-FIG	-0.46
CDC25C	33719345	mRNA	Wang-FIG	-0.081
TPM1	33719345	mRNA	Wang-FIG	-0.039
PTPN3	33719345	mRNA	Wang-FIG	0.11
POLG	33719345	mRNA	Wang-FIG	0.11
CD36	33719345	mRNA	Wang-FIG	0.19
MC1R	33719345	mRNA	Wang-FIG	0.26
ISY1	33719345	mRNA	Wang-FIG	0.27
ELL3	33719345	mRNA	Wang-FIG	0.3
LSP1P4	33719345	mRNA	Wang-FIG	0.34
SMC1B	33719345	mRNA	Wang-FIG	0.48
CCNB3	33719345	mRNA	Wang-FIG	3.5
CCL28	32564470	mRNA	Wang-JCMM	-0.094
NDRG1	32564470	mRNA	Wang-JCMM	0.012
ESM1	32564470	mRNA	Wang-JCMM	0.124
TRDC	32564470	mRNA	Wang-JCMM	0.129
UTS2	32564470	mRNA	Wang-JCMM	0.254
UCN	32564470	mRNA	Wang-JCMM	0.378
FGF2	32564470	mRNA	Wang-JCMM	0.387
SLC10A2	32564470	mRNA	Wang-JCMM	0.639
VAMP7	33787596	mRNA	Wang-Med	-0.1977
PEX14	33787596	mRNA	Wang-Med	-0.1584
PEA15	33787596	mRNA	Wang-Med	0.0973
DLC1	33787596	mRNA	Wang-Med	0.1991
FKBP1B	33787596	mRNA	Wang-Med	0.2351
DNAJB1	33787596	mRNA	Wang-Med	0.5989
CCL22	32908876	mRNA	Wu	-0.4258
CPA3	32908876	mRNA	Wu	-0.3294
KCNE4	32908876	mRNA	Wu	-0.1548
CPT1C	32908876	mRNA	Wu	0.1207
CD36	32908876	mRNA	Wu	0.1784
SLC2A3	32908876	mRNA	Wu	0.2177
RASGRP2	32908876	mRNA	Wu	0.2297
NFATC1	32908876	mRNA	Wu	0.243
NUP62	33663535	mRNA	Xia	-0.6322
GPD1	33663535	mRNA	Xia	-0.3413
CDK1	33663535	mRNA	Xia	-0.3001
RBCK1	33663535	mRNA	Xia	0.3459
SRD5A3	33663535	mRNA	Xia	0.3543
STMN1	33663535	mRNA	Xia	0.3651
GNPDA1	33663535	mRNA	Xia	0.4753
HS2ST1	33663535	mRNA	Xia	0.5377
HDLBP	33663535	mRNA	Xia	0.5384
HAX1	33663535	mRNA	Xia	0.6679
SERPINA1	33324651	mRNA	Xu	-0.1536
NRG1	33324651	mRNA	Xu	-0.1192
ULK1	33324651	mRNA	Xu	0.0192
ULK3	33324651	mRNA	Xu	0.0676
ATG4B	33324651	mRNA	Xu	0.0707
CDKN2A	33324651	mRNA	Xu	0.0836
CTSD	33324651	mRNA	Xu	0.0881
DAPK1	33324651	mRNA	Xu	0.1281
NFE2L3	30654001	mRNA	Chen-Gene	-0.2564
MMP1	30654001	mRNA	Chen-Gene	-0.1516
AXIN2	30654001	mRNA	Chen-Gene	-0.108
SLC4A4	30654001	mRNA	Chen-Gene	-0.1068
SCGB2A1	30654001	mRNA	Chen-Gene	-0.0991
PCOLCE2	30654001	mRNA	Chen-Gene	0.0834
CCL28	30654001	mRNA	Chen-Gene	0.1149
GLDN	30654001	mRNA	Chen-Gene	0.2082
TIMP1	30654001	mRNA	Chen-Gene	0.3424
PGM2	33537062	mRNA	Yang	-0.1409
SCD	33537062	mRNA	Yang	0.0029
RHNO1	33537062	mRNA	Yang	0.0205
PODXL	33537062	mRNA	Yang	0.0328
SEPHS1	33537062	mRNA	Yang	0.0569
KLC4	32175389	mRNA	Ye	-0.255
CHDH	32175389	mRNA	Ye	-0.1788
DUSP18	32175389	mRNA	Ye	-0.1537
LARS2	32175389	mRNA	Ye	-0.1444
TNFRSF11A	32175389	mRNA	Ye	-0.1105
FGFR4	32175389	mRNA	Ye	-0.0959
ACOT11	32175389	mRNA	Ye	-0.0733
CYP2S1	32175389	mRNA	Ye	-0.0649
CTNNB1	32175389	mRNA	Ye	-0.0541
SLC27A3	32175389	mRNA	Ye	-0.0091
DDTL	32175389	mRNA	Ye	-0.0014
FAM221A	32175389	mRNA	Ye	0.0214
PFDN6	32175389	mRNA	Ye	0.126
C12orf45	32175389	mRNA	Ye	0.152
COX17	32175389	mRNA	Ye	0.5184
ALOX15B	32509568	mRNA	Yuan	0.061
HOXC6	32509568	mRNA	Yuan	0.173
ENPEP	32509568	mRNA	Yuan	0.234
FOXD4	32509568	mRNA	Yuan	0.893
PLK1	33658390	mRNA	Yue-Aging	-0.013
MPC1	33658390	mRNA	Yue-Aging	-0.0083
CCNB1	33658390	mRNA	Yue-Aging	-0.0048
RPN2	33658390	mRNA	Yue-Aging	-0.002
CCL28	33658390	mRNA	Yue-Aging	-0.001
PIGR	33658390	mRNA	Yue-Aging	-0.0002
CXCL1	33658390	mRNA	Yue-Aging	-0.0002
IGHG1	33658390	mRNA	Yue-Aging	0
TIMP1	33658390	mRNA	Yue-Aging	0.0014
CLU	33658390	mRNA	Yue-Aging	0.0017
IGFBP3	33658390	mRNA	Yue-Aging	0.0037
FOXM1	33658390	mRNA	Yue-Aging	0.0117
PCSK5	33658390	mRNA	Yue-Aging	0.0167
VEGFA	33658390	mRNA	Yue-Aging	0.0201
CD36	33658390	mRNA	Yue-Aging	0.0405
RPS6KA1	33376727	mRNA	Yue-BRI	-0.8763
CCNE1	33376727	mRNA	Yue-BRI	-0.7475
SRC	33376727	mRNA	Yue-BRI	-0.735
INPP4B	33376727	mRNA	Yue-BRI	0.3337
SLC1A5	33376727	mRNA	Yue-BRI	0.6579
EGFR	33376727	mRNA	Yue-BRI	0.8318
ENDOU	31796117	mRNA	Zhang-JTM	-4.273
MFN2	31796117	mRNA	Zhang-JTM	-1.489
FASLG	31796117	mRNA	Zhang-JTM	-1.243
SHOC2	31796117	mRNA	Zhang-JTM	-0.904
VEGFA	31796117	mRNA	Zhang-JTM	-0.834
ZFPM2	31796117	mRNA	Zhang-JTM	-0.69
HOXC6	31796117	mRNA	Zhang-JTM	0.249
KLK10	31796117	mRNA	Zhang-JTM	0.446
DDIT4	31796117	mRNA	Zhang-JTM	0.672
LPGAT1	31796117	mRNA	Zhang-JTM	0.705
BEX4	31796117	mRNA	Zhang-JTM	0.711
DENND5B	31796117	mRNA	Zhang-JTM	1.038
PHF20L1	31796117	mRNA	Zhang-JTM	1.065
HSP90B1	31796117	mRNA	Zhang-JTM	1.093
PSPC1	31796117	mRNA	Zhang-JTM	1.146
CCL19	32569190	mRNA	Zhang-Med	-0.335
S100A14	32569190	mRNA	Zhang-Med	-0.1192
PROK1	32569190	mRNA	Zhang-Med	0.2304
CRP	32569190	mRNA	Zhang-Med	0.2587
THBS1	32569190	mRNA	Zhang-Med	0.2989
FGF11	32569190	mRNA	Zhang-Med	0.3787
